# Supplementary material for: The Drosophila maternal-effect gene abnormal oocyte (ao) does not repress histone gene expression
Source: Genetics. 2026 Feb 5;232(4):iyag036. doi: 10.1093/genetics/iyag036 (PMC13050204; doi:10.1093/genetics/iyag036)
Supplement: iyag036_Supplementary_Data [file iyag036_supplementary_data.zip]

Archive with 30 entries (30 files):
- List_of_Supplementary_Tables_GENETICS-2025-308878.docx
- Supplemental_Figure_legends_GENETICS-2025-308878.docx
- Supplemental_Figure_S10_GENETICS-2025-308878.pdf
- Supplemental_Figure_S11_GENETICS-2025-308878.pdf
- Supplemental_Figure_S12_GENETICS-2025-308878.pdf
- Supplemental_Figure_S13_GENETICS-2025-308878.pdf
- Supplemental_Figure_S14_GENETICS-2025-308878.pdf
- Supplemental_Figure_S15_GENETICS-2025-308878.pdf
- Supplemental_Figure_S16_GENETICS-2025-308878.pdf
- Supplemental_Figure_S17_GENETICS-2025-308878.pdf
- Supplemental_Figure_S1_GENETICS-2025-308878.pdf
- Supplemental_Figure_S2_GENETICS-2025-308878.pdf
- Supplemental_Figure_S3_GENETICS-2025-308878.pdf
- Supplemental_Figure_S4_GENETICS-2025-308878.pdf
- Supplemental_Figure_S5_GENETICS-2025-308878.pdf
- Supplemental_Figure_S6_GENETICS-2025-308878.pdf
- Supplemental_Figure_S7_GENETICS-2025-308878.pdf
- Supplemental_Figure_S8_GENETICS-2025-308878.pdf
- Supplemental_Figure_S9_GENETICS-2025-308878.pdf
- Supplemental_Table_S10_GENETICS-2025-308878.xlsx
- Supplemental_Table_S11_GENETICS-2025-308878.xlsx
- Supplemental_Table_S1_GENETICS-2025-308878.xlsx
- Supplemental_Table_S2_GENETICS-2025-308878.xlsx
- Supplemental_Table_S3_GENETICS-2025-308878.xls
- Supplemental_Table_S4_GENETICS-2025-308878.xlsx
- Supplemental_Table_S5_GENETICS-2025-308878.xlsx
- Supplemental_Table_S6_GENETICS-2025-308878.xlsx
- Supplemental_Table_S7_GENETICS-2025-308878.xls
- Supplemental_Table_S8_GENETICS-2025-308878.xlsx
- Supplemental_Table_S9_GENETICS-2025-308878.xls
